# Supplementary material for: Forkhead transcription factor FKH-8 cooperates with RFX in the direct regulation of sensory cilia in Caenorhabditis elegans
Source: eLife. 2023 Jul 14;12:e89702. doi: 10.7554/eLife.89702 (PMC10393296; doi:10.7554/eLife.89702)
Supplement: Figure 2—source data 3. [file elife-89702-fig2-data3.zip]

Archive with 11 entries (10 files):
- Figure2-source data 3/
- Figure2-source data 3/Original blot  soluble nuclear.pdf
- __MACOSX/Figure2-source data 3/._Original blot  soluble nuclear.pdf
- Figure2-source data 3/Flag.tif
- __MACOSX/Figure2-source data 3/._Flag.tif
- Figure2-source data 3/MEK2.tif
- __MACOSX/Figure2-source data 3/._MEK2.tif
- Figure2-source data 3/H3.tif
- __MACOSX/Figure2-source data 3/._H3.tif
- Figure2-source data 3/HA.tif
- __MACOSX/Figure2-source data 3/._HA.tif
