# Supplementary material for: Forkhead transcription factor FKH-8 cooperates with RFX in the direct regulation of sensory cilia in Caenorhabditis elegans
Source: eLife. 2023 Jul 14;12:e89702. doi: 10.7554/eLife.89702 (PMC10393296; doi:10.7554/eLife.89702)
Supplement: Figure 2—figure supplement 2—source data 1. [file elife-89702-fig2-figsupp2-data1.zip]

Archive with 15 entries (14 files):
- Figure 2 Figure Supplement 2-Source data 1/
- Figure 2 Figure Supplement 2-Source data 1/Mek2.png
- __MACOSX/Figure 2 Figure Supplement 2-Source data 1/._Mek2.png
- Figure 2 Figure Supplement 2-Source data 1/HA total.png
- __MACOSX/Figure 2 Figure Supplement 2-Source data 1/._HA total.png
- Figure 2 Figure Supplement 2-Source data 1/Original blot  Chromatin.pdf
- __MACOSX/Figure 2 Figure Supplement 2-Source data 1/._Original blot  Chromatin.pdf
- Figure 2 Figure Supplement 2-Source data 1/flag IP.png
- __MACOSX/Figure 2 Figure Supplement 2-Source data 1/._flag IP.png
- Figure 2 Figure Supplement 2-Source data 1/HA IP.png
- __MACOSX/Figure 2 Figure Supplement 2-Source data 1/._HA IP.png
- Figure 2 Figure Supplement 2-Source data 1/flag total.png
- __MACOSX/Figure 2 Figure Supplement 2-Source data 1/._flag total.png
- Figure 2 Figure Supplement 2-Source data 1/H3.png
- __MACOSX/Figure 2 Figure Supplement 2-Source data 1/._H3.png
